# Supplementary material for: Development of Niosome-Entrapped Purple Waxy Corn Cobs (Zea mays L.) Extracts to Enhance UVB-Protection and Anti-Melanogenesis Activities
Source: Int J Mol Sci. 2025 Oct 30;26(21):10586. doi: 10.3390/ijms262110586 (PMC12607531; doi:10.3390/ijms262110586)
Supplement: Supplementary file 1 [file ijms-26-10586-s001.zip]

Archive with 1 entries (1 files):
- ijms-3859015-supplementary.pdf
